# Supplementary material for: APC Splicing Mutations Leading to In-Frame Exon 12 or Exon 13 Skipping Are Rare Events in FAP Pathogenesis and Define the Clinical Outcome
Source: Genes (Basel). 2021 Feb 28;12(3):353. doi: 10.3390/genes12030353 (PMC7997234; doi:10.3390/genes12030353)
Supplement: Supplementary file 1 [file genes-12-00353-s001.zip]

Archive with 6 entries (5 files):
- genes-1080592/
- genes-1080592/Supplementary Table_2.docx
- genes-1080592/Supplementary Table_4.docx
- genes-1080592/Supplementary_Figure_1.pdf
- genes-1080592/Supplementary_Table_1.docx
- genes-1080592/Supplementary_Table_3.docx
